# Supplementary material for: 4-Methylumbelliferone Modulates CAIX to Mitigate Hypoxia-Driven Dysregulation and Enhance PD-1 Immunotherapy in Lung Cancer
Source: Int J Mol Sci. 2025 Oct 27;26(21):10427. doi: 10.3390/ijms262110427 (PMC12610671; doi:10.3390/ijms262110427)
Supplement: Supplementary file 1 [file ijms-26-10427-s001.zip]

Archive with 1 entries (1 files):
- ijms-3900050-supplementary.pdf
